# Supplementary material for: Naturally-occurring spinosyn A and its derivatives function as argininosuccinate synthase activator and tumor inhibitor
Source: Nat Commun. 2021 Apr 15;12:2263. doi: 10.1038/s41467-021-22235-8 (PMC8050083; doi:10.1038/s41467-021-22235-8)
Supplement: Supplementary file 4 — Source Data [file 41467_2021_22235_MOESM4_ESM.zip]

Archive with 2 entries (2 files):
- Source Data__TableFormats.xlsx
- SourceData_CompoundStructures.cdx
