# Supplementary material for: Naturally-occurring spinosyn A and its derivatives function as argininosuccinate synthase activator and tumor inhibitor
Source: Nat Commun. 2021 Apr 15;12:2263. doi: 10.1038/s41467-021-22235-8 (PMC8050083; doi:10.1038/s41467-021-22235-8)
Supplement: Supplementary file 4 — Source Data [file 41467_2021_22235_MOESM4_ESM.zip › Source Data__TableFormats.xlsx]

## Sheet: Figure 1b
	cell lines	IC50 (μM, SPA)			Mean	SD
		repeat 1	repeat 2	repeat 3
	MDA-MB-231	7.814	6.548	5.455	6.60567	0.963921
	MDA-MB-468	22.457	23.543	25.326	23.7753	1.18273
	HS578T	12.031	15.739	13.474	13.748	1.52613
	BT20	52.381	50.257	55.736	52.7913	2.25553
	BT549	15.263	13.117	10.489	12.9563	1.95229
	HCC1806	13.333	9.548	10.455	11.112	1.61355
	HCC1937	39.435	38.024	34.959	37.4727	1.86844
	MCF-7	24.007	22.567	25.234	23.936	1.08996
	HCC1500	52.554	59.427	47.872	53.2843	4.74549
	T47D	39.195	38.35	39.255	38.9333	0.413206
	BT474	36.655	37.04	29.045	34.2467	3.68149
	SKBR3	28.69	38.436	19.073	28.733	7.90497
	MCF-10A	50.009	43.453	41.043	44.835	3.78856
	184B5	44.449	42.845	44.972	44.0887	0.904954

## Sheet: Figure 1c
	cell lines	IC50 (μM, LM-2I)			Mean	SD
		repeat 1	repeat 2	repeat 3
	MDA-MB-231	1.295	0.943	1.043	1.09367	0.148102
	MDA-MB-468	4.561	5.945	4.823	5.10967	0.600276
	HS578T	1.974	1.845	1.447	1.75533	0.224295
	BT20	8.543	7.524	8.595	8.22067	0.493075
	BT549	2.295	0.868	1.376	1.513	0.59057
	HCC1806	2.54	2.032	1.823	2.13167	0.301078
	HCC1937	7.529	7.853	7.524	7.63533	0.153927
	MCF-7	6.626	6.349	4.832	5.93567	0.788561
	HCC1500	10.189	9.512	10.393	10.0313	0.37655
	T47D	5.828	5.49	6.536	5.95133	0.435842
	BT474	6.487	5.157	6.954	6.19933	0.7613
	SKBR3	6.031	5.788	3.548	5.12233	1.11763
	MCF-10A	9.909	9.325	6.316	8.51667	1.57426
	184B5	7.78	7.708	8.171	7.88633	0.203425

## Sheet: Figure 1g
		Tumor volume (mm3)
	Time treated（d）	Vehicle								SPA								LM-2I
	0	87.88	92.7263	104.665	109.48	107.388	110.715	90.992	101.439	104.04	116.032	86.3328	95.5259	103.359	84.5325	117.6	100.141	100.179	91.0668	107.892	89.2375	89.7345	103.197	98.3125	105.593
	2	97.8848	104.966	115.827	116.964	131.76	115.596	98.1245	109.685	105.341	119.758	90.5111	87.88	128.065	85.833	113.807	92.9857	102.098	93.5397	117	92.512	99.3436	109.236	102.649	107.08
	4	91.25	95.2758	102.643	127.056	124.207	116.341	94.864	131.239	96.25	115.193	94.8395	70.8295	99.7195	83.824	100.097	67.7406	96.3976	81.6608	84.7	84.5685	88.1616	95.0456	88.938	89.4105
	6	94.5972	104.367	103.518	123.462	112.841	118.388	94.68	127.443	73.568	99.2167	58.6189	67.678	105.501	69.7553	87.3721	49.156	90.75	80.5297	70	77.064	78.7918	79.9074	79.5906	80.19
	8	102.455	112.365	131.037	146.286	105.886	129.393	177.401	145.203	75.9484	92.7652	65.9157	54.0666	102.455	61.442	81.4207	41.6429	102.23	70.3236	66.117	75.3465	77.898	57.6369	74.2262	64.6328
	10	98.2936	132.379	127.063	181.322	90.7474	152.562	206.309	161.85	74.2857	105.733	87.1326	51.7319	114.326	69.2868	86.497	36.8451	105.319	90.7442	79.8137	73.9581	88.6444	62.3935	72.5772	66.2884
	12	103.408	180.71	155.261	221.695	137.744	170.015	214.672	209.774	96.7801	137.9	90.4008	65.3289	123.371	79.7309	91.1456	27.3896	104.346	106.441	80.0836	69.7665	85.1487	78.9711	81.4698	77.2014
	14	183.984	313.562	282.941	330.176	163.827	199.624	317.421	330.944	141.236	150.786	161.09	86.8763	94.5979	94.4199	97.7491	35.7096	88.3479	97.3865	67.985	54.6431	78.37	74.1094	78.091	61.2056
	16	224.709	406.76	296.046	560.118	317.678	241.898	322.08	362.94	208.136	180.582	176.707	103.48	134.006	105.904	100.801	55.9605	85.1702	108.888	77.483	54.9208	103.835	105.322	80.6911	69.6604
	18	295.897	472.097	414.676	528.563	412.391	259.555	442.171	376.299	273.35	200.652	174.139	117.358	149.182	108.601	103.281	85.1902	88.7495	90.8107	85.1271	53.1473	113.914	128.919	82.9631	71.1486
	20	329.581	640.424	421.033	693.35	438.021	285.949	542.394	421.07	318.298	194.741	184.422	121.116	153.381	110.005	149.823	96.9415	82.954	104.971	84.8006	45.1811	113.929	138.677	94.1569	93.1264
	22	378.303	725.774	562.064	930.626	647.341	350.546	699.973	563.493	359.837	233.409	185.393	123.974	182.983	116.318	194.975	116.689	74.1264	126.969	122.203	42.8514	101.978	140.076	114.115	92.25
	24	553.03	821.422	607.633	1170.35	825.201	370.486	968.811	585.283	388.401	299.274	195.529	143.555	209.454	118.828	221.975	129.121	59.5294	146.313	143.15	39.5372	125.941	155.708	132.821	118.436
	26	713.622	927.451	969.33	1272.87	1077.72	397.639	1073.4	802.62	405.37	311.358	218.857	162.601	230.562	120.581	269.786	141.286	39.0274	177.198	166.018	33.0824	137.726	209.802	166.492	135.941
	28	889.33	1157.69	1289.9	1360.37	1165.84	595.411	1171.02	983.653	386.506	349.62	258.968	170.413	292.905	131.396	323.165	162.874	32.6853	173.584	192.027	26.9498	149.467	234.682	189.56	152.304

## Sheet: Figure 1h
	Tumor weight (g)
	Vehicle	SPA(10mg/kg)	23(5mg/kg)
	0.44	0.22	0.03
	0.71	0.225	0.08
	0.68	0.18	0.117
	0.65	0.11	0.017
	0.51	0.16	0.08
	0.38	0.068	0.13
	0.56	0.108	0.1
	0.42	0.11	0.092

## Sheet: Figure 1i
		Body weight (g)
	Time treated（d）	Vehicle								SPA								LM-2I
	0	19	19.23	20.96	19.43	19.28	18.7	18.4	19.15	19.53	19.51	18.66	19.48	18.74	19.39	19.21	19.2	20.35	20.12	19.58	19.5	20.1	19.98	19.56	19.56
	2	18.09	19.02	19.2	18.45	18.41	17.52	17.07	18.15	18.26	18.56	17.63	18	17.78	17.76	17.36	18.41	18.96	18.92	17.8	18.3	18.63	16.85	17.43	18.6
	4	18.51	19.03	19.83	18.55	18.82	17.96	16.75	18.56	17.9	18.7	18	18.46	18.03	17.75	17.83	18.6	19.4	18.68	18.34	18.31	18.72	18	18.04	18.05
	6	19.07	19.21	20.32	18.73	19.14	17.95	17.2	18.51	18.01	18.31	18.04	18.4	17.18	18.3	18.61	18.21	20.26	17.15	19.3	19.78	18.48	17.6	18.9	16.56
	8	18.34	18.65	20.09	18.65	18.6	17.36	17.06	18.24	18.14	17.43	18.15	17.43	17.16	18.6	18.02	17.6	20.13	18.4	19.4	19.7	18.4	17.71	19.24	16.34
	10	18.84	18.42	19.7	18.44	18.12	17.6	18.45	17.45	17.12	18.14	16.99	17.55	17.92	17.83	17.48	17.05	19.72	18.82	18.7	18.92	18.45	18.35	18.84	16.76
	12	19.06	18.45	18.88	18.82	17.22	18.77	18.2	17.04	17.62	18.54	17.52	17.46	18.31	17.67	17.3	17.4	20.22	18.92	18.81	18.32	18.3	18.54	18.6	17.6
	14	20.04	19.43	20.66	19.41	19.38	19.94	18.81	18.56	18.18	19.18	17.06	17.49	18.78	17.6	19.47	17.84	20.27	19.73	19.69	18.52	18.37	18.82	19.35	17.51
	16	20.3	19.63	20.8	19.93	19.81	20.05	19.24	19	19.9	20.19	17.42	17.79	19.2	17.84	19.23	18.19	20.2	20.45	20.6	18.96	18.6	19.33	19.24	17.6
	18	21.56	19.45	21.01	20.7	20.46	20.37	19.7	19.22	19.44	20.85	17.94	17.6	19.76	18.17	18.97	18.7	20.8	21.68	19.85	20.29	19.7	19.76	19.61	18.06
	20	21.16	19.23	21.49	21.09	20.2	20.46	19.56	19.27	19.53	21.22	17.8	18.4	20.5	18	19.67	18.8	21.41	21.41	19.88	19.88	20.07	19.56	20.68	18.45
	22	21.62	19.34	20.83	21.93	20.44	20.73	19.68	18.93	19.52	21.4	19.04	17.68	19.9	19.53	18.96	18.67	20.99	21.98	20.36	19.36	19.75	19.71	20.51	18.2
	24	20.74	19.51	20.76	20.58	20.33	20.32	19.36	19.67	20	21.66	18.62	18.41	20.09	18.18	20.12	19.36	20.75	22.02	19.44	18.83	20.2	19.82	20.23	18.2
	26	20.51	19.1	21.71	20.58	20.15	20.52	18.91	19.46	18.02	21.44	18.02	19.13	20	17.65	20.31	19.66	21.21	22.06	19.53	18.71	19.4	19.33	20.22	17.46
	28	20.22	20.43	22.02	21.75	20.92	22.01	19.53	20.58	18.79	21.84	18.62	20.37	21.45	17.58	20.86	21.22	21.42	20.39	18.99	18.6	20.52	19.58	21.07	18.42

## Sheet: Figure 2b
Cell line: MCF-7	SPA			SPAH
Concentration (μM)	Survival rate (%)	sd	n	Survival rate (%)	sd	n
0	100	2.64727	6	100	2.51585	6
1.875	98.9278	1.28652	6	99.8425	2.76597	6
3.75	99.5432	2.49492	6	98.5876	2.76906	6
7.5	98.5254	2.11421	6	98.4301	2.41009	6
15	95.7087	2.56533	6	98.4621	2.35254	6
30	20.5217	2.20459	6	94.329	3.72722	6
60	0.0710093	0.105854	6	46.0098	3.41681	6

## Sheet: Figure 2d
Cell line: MCF-7	SPA			Biotin-SPA			Biotin-SPAH
Concentration (μM)	Survival rate (%)	sd	n	Survival rate (%)	sd	n	Survival rate (%)	sd	n
0	100	3.1874	6	100	2.26266	6	100	1.69194	6
3.75	99.214	2.30814	6	99.1638	2.9568	6	99.3381	3.06825	6
7.5	98.8272	1.53624	6	98.028	1.72169	6	99.6378	2.42301	6
15	97.617	2.31608	6	98.9641	1.95542	6	99.6628	2.88138	6
30	21.8216	2.59048	6	35.0974	4.60605	6	97.6895	2.13954	6
60	0.124766	0.165521	6	8.88667	3.60214	6	87.2986	1.53489	6

## Sheet: Figure 4a
left panel	OD660
Time (min)	no ASS			ASS+Vehicle			ASS+5 μM SPA			ASS+10 μM SPA			ASS+20 μM SPA			ASS+40 μM SPA
	Repeat 1	Repeat 2	Repeat 3	Repeat 1	Repeat 2	Repeat 3	Repeat 1	Repeat 2	Repeat 3	Repeat 1	Repeat 2	Repeat 3	Repeat 1	Repeat 2	Repeat 3	Repeat 1	Repeat 2	Repeat 3
1	0.063	0.061	0.065	0.119	0.124	0.112	0.124	0.125	0.121	0.127	0.13	0.127	0.132	0.132	0.134	0.136	0.137	0.135
2	0.068	0.065	0.068	0.127	0.132	0.125	0.138	0.134	0.135	0.143	0.15	0.145	0.153	0.156	0.149	0.164	0.164	0.162
3	0.071	0.068	0.071	0.138	0.14	0.135	0.146	0.145	0.147	0.155	0.162	0.16	0.172	0.175	0.17	0.187	0.189	0.188
4	0.073	0.071	0.073	0.145	0.148	0.148	0.157	0.158	0.16	0.173	0.178	0.175	0.19	0.194	0.189	0.208	0.209	0.208
5	0.076	0.073	0.076	0.158	0.157	0.159	0.172	0.172	0.169	0.188	0.192	0.189	0.21	0.214	0.208	0.226	0.229	0.238
6	0.079	0.076	0.078	0.173	0.163	0.164	0.178	0.179	0.183	0.206	0.208	0.203	0.227	0.228	0.224	0.251	0.253	0.257
7	0.082	0.078	0.08	0.184	0.172	0.173	0.191	0.198	0.192	0.221	0.218	0.22	0.245	0.248	0.242	0.271	0.274	0.268
8	0.083	0.08	0.081	0.194	0.182	0.18	0.209	0.203	0.208	0.235	0.232	0.234	0.262	0.266	0.263	0.295	0.293	0.296
9	0.085	0.082	0.083	0.204	0.19	0.19	0.219	0.218	0.213	0.249	0.246	0.249	0.28	0.285	0.278	0.327	0.313	0.313
10	0.087	0.083	0.085	0.202	0.198	0.2	0.225	0.227	0.221	0.267	0.265	0.264	0.3	0.308	0.301	0.338	0.335	0.337
11	0.089	0.085	0.087	0.214	0.203	0.208	0.239	0.231	0.236	0.282	0.278	0.278	0.32	0.325	0.318	0.354	0.354	0.352
12	0.09	0.087	0.088	0.217	0.209	0.212	0.245	0.246	0.242	0.292	0.293	0.293	0.335	0.336	0.33	0.376	0.375	0.378
13	0.092	0.088	0.09	0.223	0.213	0.216	0.253	0.253	0.257	0.314	0.303	0.308	0.355	0.359	0.351	0.385	0.398	0.399
14	0.094	0.091	0.092	0.226	0.215	0.221	0.265	0.264	0.263	0.324	0.328	0.321	0.37	0.378	0.369	0.409	0.409	0.408
15	0.096	0.092	0.095	0.229	0.222	0.226	0.272	0.279	0.277	0.34	0.333	0.344	0.385	0.39	0.378	0.416	0.414	0.413
16	0.097	0.094	0.096	0.235	0.226	0.231	0.284	0.284	0.288	0.352	0.347	0.358	0.4	0.405	0.397	0.421	0.416	0.418
17	0.099	0.096	0.098	0.239	0.23	0.233	0.297	0.296	0.293	0.366	0.363	0.365	0.41	0.411	0.409	0.417	0.416	0.423
18	0.103	0.098	0.1	0.242	0.232	0.238	0.303	0.301	0.308	0.381	0.384	0.377	0.412	0.413	0.41	0.419	0.422	0.419
19	0.103	0.098	0.101	0.245	0.236	0.241	0.313	0.313	0.315	0.383	0.397	0.391	0.415	0.416	0.411	0.425	0.427	0.415
20	0.109	0.106	0.103	0.25	0.24	0.245	0.327	0.329	0.325	0.405	0.402	0.401	0.418	0.419	0.415	0.429	0.425	0.425
21	0.107	0.103	0.107	0.255	0.243	0.249	0.331	0.335	0.336	0.402	0.415	0.407	0.423	0.425	0.42	0.433	0.424	0.427
22	0.112	0.109	0.108	0.256	0.248	0.251	0.343	0.354	0.343	0.414	0.418	0.411	0.425	0.426	0.423	0.438	0.426	0.423
23	0.112	0.107	0.108	0.259	0.253	0.255	0.355	0.357	0.365	0.417	0.412	0.423	0.43	0.43	0.426	0.436	0.431	0.437
24	0.115	0.11	0.111	0.263	0.255	0.259	0.365	0.361	0.361	0.421	0.416	0.425	0.433	0.433	0.434	0.438	0.436	0.437
25	0.117	0.112	0.114	0.267	0.255	0.263	0.373	0.373	0.373	0.426	0.428	0.428	0.435	0.435	0.436	0.435	0.44	0.44
middle panel	OD660
Time (min)	no ASS			ASS+Vehicle			ASS+5 μM SPA			ASS+10 μM SPA			ASS+20 μM SPA			ASS+40 μM SPA
	Repeat 1	Repeat 2	Repeat 3	Repeat 1	Repeat 2	Repeat 3	Repeat 1	Repeat 2	Repeat 3	Repeat 1	Repeat 2	Repeat 3	Repeat 1	Repeat 2	Repeat 3	Repeat 1	Repeat 2	Repeat 3
1	0.063	0.061	0.065	0.119	0.124	0.112	0.124	0.125	0.121	0.127	0.13	0.127	0.132	0.132	0.134	0.136	0.137	0.135
2	0.068	0.065	0.068	0.127	0.132	0.125	0.138	0.134	0.135	0.143	0.15	0.145	0.153	0.156	0.149	0.164	0.164	0.162
3	0.071	0.068	0.071	0.138	0.14	0.135	0.146	0.145	0.147	0.155	0.162	0.16	0.172	0.175	0.17	0.187	0.189	0.188
4	0.073	0.071	0.073	0.145	0.148	0.148	0.157	0.158	0.16	0.173	0.178	0.175	0.19	0.194	0.189	0.208	0.209	0.208
5	0.076	0.073	0.076	0.158	0.157	0.159	0.172	0.172	0.169	0.188	0.192	0.189	0.21	0.214	0.208	0.226	0.229	0.238
6	0.079	0.076	0.078	0.173	0.163	0.164	0.178	0.179	0.183	0.206	0.208	0.203	0.227	0.228	0.224	0.251	0.253	0.257
7	0.082	0.078	0.08	0.184	0.172	0.173	0.191	0.198	0.192	0.221	0.218	0.22	0.245	0.248	0.242	0.271	0.274	0.268
8	0.083	0.08	0.081	0.194	0.182	0.18	0.209	0.203	0.208	0.235	0.232	0.234	0.262	0.266	0.263	0.295	0.293	0.296
Linear fitting equation	y = 0.0026x + 0.0616 R² = 0.9879			y = 0.0096x + 0.1088 R² = 0.9996			y = 0.0122x + 0.1086 R² = 0.9988			y = 0.0149x + 0.1153 R² = 0.9996			y = 0.0186x + 0.1157 R² = 0.9993			y = 0.0222x + 0.1181 R² = 0.9977
right panel	Curve fitting					Check points
model	Hill1					Concentration (μM)		Increase in enzymatic reaction speed (%)
equation	y = START + (END - START) * xn / (kn + xn)					0		0
START	0 ± 0					5		27.0833
END	179.67821 ± 1.20216					10		55.2083
k	18.67786 ± 0.22526					20		93.75
n	1.30811 ± 0.00936					40		131.25
Reduced Chi-Sqr	0.02585
R2	0.99999

## Sheet: Figure 4b
left panel	OD660
Time (min)	no ASS			ASS+Vehicle			ASS+1 μM LM-2I			ASS+2 μM LM-2I			ASS+5 μM LM-2I			ASS+10 μM LM-2I
	Repeat 1	Repeat 2	Repeat 3	Repeat 1	Repeat 2	Repeat 3	Repeat 1	Repeat 2	Repeat 3	Repeat 1	Repeat 2	Repeat 3	Repeat 1	Repeat 2	Repeat 3	Repeat 1	Repeat 2	Repeat 3
1	0.059	0.058	0.058	0.119	0.121	0.119	0.126	0.128	0.128	0.137	0.136	0.135	0.138	0.137	0.139	0.139	0.14	0.142
2	0.062	0.061	0.061	0.119	0.134	0.134	0.134	0.14	0.142	0.155	0.157	0.158	0.17	0.173	0.169	0.188	0.178	0.185
3	0.064	0.063	0.063	0.132	0.142	0.14	0.165	0.152	0.153	0.185	0.181	0.183	0.21	0.213	0.213	0.231	0.226	0.233
4	0.066	0.065	0.065	0.138	0.156	0.157	0.179	0.175	0.178	0.217	0.226	0.219	0.25	0.256	0.251	0.276	0.278	0.272
5	0.068	0.067	0.067	0.145	0.169	0.174	0.19	0.197	0.19	0.248	0.249	0.249	0.28	0.29	0.284	0.324	0.321	0.314
6	0.069	0.069	0.069	0.158	0.181	0.185	0.212	0.21	0.214	0.273	0.276	0.272	0.322	0.325	0.33	0.362	0.364	0.367
7	0.072	0.073	0.073	0.173	0.189	0.192	0.232	0.226	0.224	0.301	0.313	0.302	0.36	0.354	0.364	0.409	0.403	0.404
8	0.077	0.075	0.074	0.187	0.194	0.197	0.236	0.244	0.245	0.336	0.329	0.338	0.4	0.41	0.39	0.449	0.449	0.445
9	0.079	0.077	0.076	0.195	0.199	0.203	0.26	0.259	0.26	0.364	0.373	0.35	0.435	0.427	0.436	0.488	0.483	0.489
10	0.08	0.078	0.078	0.201	0.205	0.209	0.276	0.264	0.274	0.401	0.398	0.386	0.47	0.473	0.469	0.504	0.501	0.504
11	0.082	0.079	0.079	0.207	0.209	0.214	0.288	0.287	0.289	0.429	0.429	0.422	0.495	0.499	0.488	0.503	0.507	0.508
12	0.083	0.081	0.081	0.211	0.214	0.217	0.303	0.303	0.301	0.447	0.448	0.447	0.501	0.498	0.506	0.506	0.507	0.505
13	0.085	0.083	0.083	0.216	0.218	0.22	0.316	0.313	0.305	0.469	0.465	0.458	0.508	0.509	0.513	0.51	0.513	0.516
14	0.087	0.085	0.084	0.221	0.223	0.226	0.324	0.328	0.319	0.482	0.498	0.475	0.511	0.514	0.516	0.517	0.511	0.514
15	0.089	0.085	0.086	0.225	0.227	0.229	0.334	0.342	0.334	0.498	0.494	0.497	0.513	0.514	0.517	0.511	0.519	0.513
16	0.09	0.087	0.088	0.23	0.23	0.235	0.349	0.345	0.357	0.493	0.491	0.493	0.515	0.517	0.517	0.514	0.519	0.513
17	0.092	0.089	0.089	0.233	0.232	0.234	0.361	0.367	0.368	0.505	0.505	0.496	0.517	0.518	0.52	0.522	0.521	0.519
18	0.095	0.09	0.091	0.236	0.237	0.24	0.375	0.372	0.383	0.508	0.509	0.503	0.522	0.519	0.522	0.517	0.522	0.521
19	0.096	0.092	0.093	0.242	0.239	0.246	0.399	0.385	0.378	0.502	0.511	0.518	0.522	0.521	0.524	0.521	0.52	0.534
20	0.098	0.096	0.094	0.249	0.244	0.249	0.402	0.409	0.401	0.516	0.514	0.513	0.524	0.521	0.526	0.526	0.532	0.526
21	0.097	0.095	0.095	0.253	0.246	0.247	0.421	0.425	0.416	0.512	0.515	0.517	0.524	0.524	0.527	0.523	0.524	0.527
22	0.099	0.096	0.096	0.254	0.251	0.25	0.443	0.434	0.443	0.524	0.518	0.521	0.526	0.528	0.527	0.528	0.526	0.533
23	0.099	0.097	0.099	0.25	0.261	0.254	0.45	0.457	0.455	0.527	0.522	0.523	0.53	0.53	0.528	0.536	0.531	0.537
24	0.101	0.099	0.101	0.267	0.257	0.254	0.475	0.461	0.471	0.521	0.536	0.525	0.535	0.532	0.53	0.538	0.536	0.537
25	0.103	0.1	0.101	0.264	0.253	0.26	0.483	0.483	0.483	0.536	0.538	0.528	0.535	0.532	0.533	0.535	0.534	0.54
middle panel	OD660
Time (min)	no ASS			ASS+Vehicle			ASS+1 μM LM-2I			ASS+2 μM LM-2I			ASS+5 μM LM-2I			ASS+10 μM LM-2I
	Repeat 1	Repeat 2	Repeat 3	Repeat 1	Repeat 2	Repeat 3	Repeat 1	Repeat 2	Repeat 3	Repeat 1	Repeat 2	Repeat 3	Repeat 1	Repeat 2	Repeat 3	Repeat 1	Repeat 2	Repeat 3
1	0.059	0.058	0.058	0.119	0.121	0.119	0.126	0.128	0.128	0.137	0.136	0.135	0.138	0.137	0.139	0.139	0.14	0.142
2	0.062	0.061	0.061	0.119	0.134	0.134	0.134	0.14	0.142	0.155	0.157	0.158	0.17	0.173	0.169	0.188	0.178	0.185
3	0.064	0.063	0.063	0.132	0.142	0.14	0.165	0.152	0.153	0.185	0.181	0.183	0.21	0.213	0.213	0.231	0.226	0.233
4	0.066	0.065	0.065	0.138	0.156	0.157	0.179	0.175	0.178	0.217	0.226	0.219	0.25	0.256	0.251	0.276	0.278	0.272
5	0.068	0.067	0.067	0.145	0.169	0.174	0.19	0.197	0.19	0.248	0.249	0.249	0.28	0.29	0.284	0.324	0.321	0.314
6	0.069	0.069	0.069	0.158	0.181	0.185	0.212	0.21	0.214	0.273	0.276	0.272	0.322	0.325	0.33	0.362	0.364	0.367
7	0.072	0.073	0.073	0.173	0.189	0.192	0.232	0.226	0.224	0.301	0.313	0.302	0.36	0.354	0.364	0.409	0.403	0.404
8	0.077	0.075	0.074	0.187	0.194	0.197	0.236	0.244	0.245	0.336	0.329	0.338	0.4	0.41	0.39	0.449	0.449	0.445
Linear fitting equation	y = 0.0023x + 0.0562 R² = 0.9905			y = 0.0109x + 0.1076 R² = 0.9969			y = 0.017x + 0.1078 R² = 0.9973			y = 0.0289x + 0.102 R² = 0.9975			y = 0.0375x + 0.099 R² = 0.9994			y = 0.0441x + 0.0972 R² = 0.9997
right panel	Curve fitting					Check points
model	Hill1					Concentration (μM)		Increase in enzymatic reaction speed (%)
equation	y = START + (END - START) * xn / (kn + xn)					0		0
START	0 ± 0					1		70.9302
END	398.7441 ± 41.73639					2		209.302
k	2.09385 ± 0.40556					5		309.302
n	1.77303 ± 0.50533					10		386.047
Reduced Chi-Sqr	500.534
R2	0.9806

## Sheet: Figure 4c
	bottom panel
	Time(min)		5	10	15	20	30	45	60	90	120	180
	Repeat 1	Gray value	50191	64237	101294	111333	127467	150233	222982	257362	261658	273657
	Repeat 2		49545	71369	86114	120566	137657	164179	215706	225896	244757	253564
	Repeat 3		53675	64106	95350	119151	125707	153300	204300	223804	236363	237598
	Mean		38354	49930.5	70693.2	87767.5	97715.2	116939	160762	176788	185724	191250
	Relative gray value		0.200544	0.261075	0.369638	0.458916	0.51093	0.611448	0.840587	0.924383	0.97111	1
	Fitting equation: y=1.0038 (1-e-0.0296x)

[truncated: 33 more sheets: Figure 4d, Figure 4e, Figure 4f, Figure 5a, Figure 5b,c, Figure 5e,f, Figure 5h, Figure 6a, Figure 6b, Figure 6c, Figure 6d, Figure 6e, Figure 6f (Raw data), Figure 6f (Data processing), Figure 6g, Supplementary Table 1, Figure S4a, Figure S4b, Figure S5b,c, Figure S6a …]
